# Supplementary material for: Reverse Remodeling and Functional Improvement of Left Ventricle in Patients with Chronic Heart Failure Treated with Sacubitril/Valsartan: Comparison between Non-Ischemic and Ischemic Etiology
Source: J Clin Med. 2023 Jan 12;12(2):621. doi: 10.3390/jcm12020621 (PMC9864277; doi:10.3390/jcm12020621)
Supplement: Supplementary file 1 [file jcm-12-00621-s001.zip]

Archive with 1 entries (1 files):
- jcm-2122979-supplementary.pdf
